# Supplementary material for: Nutritional and tissue-specific regulation of cytochrome P450 CYP711A MAX1 homologues and strigolactone biosynthesis in wheat
Source: J Exp Bot. 2023 Jan 10;74(6):1890–910. doi: 10.1093/jxb/erad008 (PMC10049918; doi:10.1093/jxb/erad008)
Supplement: erad008_suppl_Supplementary_Tables_S1-S11 [file erad008_suppl_supplementary_tables_s1-s11.xlsx]

## Sheet: Table S1
Table S1. Gene IDs of the identified SL-related genes in wheat (IWGSC RefSeq Annotation v1.1) and Gene IDs from other species used for the identification of wheat genes.
Gene Name	Species	Gene ID
AtD27	A. thaliana	AT1G03055
OsD27	O. sativa	Os11t0587000
HvD27	H. vulgare	HORVU7Hr1G096970
TaD27-7D	T. aestivum	TraesCS7D02G411500
TaD27-7A	T. aestivum	TraesCS7A02G418900
TaD27-7B	T. aestivum	TraesCS7B02G319100
AtD17	A. thaliana	AT2G44990
OsD17	O. sativa	Os04g0550600
HvD17	H. vulgare	HORVU2Hr1G097770
TaD17-2B	T. aestivum	TraesCS2B02G433800
TaD17-2A	T. aestivum	TraesCS2A02G414600
TaD17-2D	T. aestivum	TraesCS2D02G411900
AtD10	A. thaliana	AT4G32810
OsD10	O. sativa	Os01g0746400
OsD10-like	O. sativa	Os01g0566500
HvD10	H. vulgare	HORVU3Hr1G071170
TaD10a-3A	T. aestivum	TraesCS3A02G274300
TaD10a-3B	T. aestivum	TraesCS3B02G308000
TaD10a-3D	T. aestivum	TraesCS3D02G273500
TaD10b1-3A	T. aestivum	TraesCS3A02G074200
TaD10b2-3A	T. aestivum	TraesCS3A02G074100
TaD10b1-3B	T. aestivum	TraesCS3B02G088400
TaD10-like-2A	T. aestivum	TraesCS2A02G074900
TaD10-like-U	T. aestivum	TraesCSU02G085100
AtMAX1	A. thaliana	AT2G26170
Os1500 (CYP711A4)	O. sativa	Os01g0701500
Os5100 (CYP711A6)	O. sativa	Os06g0565100
Os1900 (CYP711A5)	O. sativa	Os02g0221900
Os900 (CYP711A2)	O. sativa	Os01g0700900
Os1400 (CYP711A3)	O. sativa	Os01g0701400
HvMAX1 (CYP711A29)	H. vulgare	HORVU4Hr1G079620
HvCYP711A5	H. vulgare	HORVU6Hr1G040170
HvCYP711A30	H. vulgare	HORVU3Hr1G013470
HvCYP711A6	H. vulgare	HORVU7Hr1G087750
TaMAX1a1-4A	T. aestivum	TraesCS4A02G412100
TaMAX1a1-4B	T. aestivum	TraesCS4B02G312300
TaMAX1a1-4D	T. aestivum	TraesCS4D02G309900
TaMAX1a2-U	T. aestivum	TraesCSU02G146300
TaMAX1a2-3B	T. aestivum	TraesCS3B02G088700
100% identical to TaMAX1.2-3B	T. aestivum	TraesCSU02G235400
TaMAX1a2-3D	T. aestivum	TraesCS3D02G073900
TaMAX1b-3A	T. aestivum	TraesCS3A02G466400
TaMAX1c-6B	T. aestivum	TraesCS6B02G217300
TaMAX1c-6D	T. aestivum	TraesCS6D02G174100
TaMAX1c-6A	T. aestivum	TraesCS6A02G187200
TaMAX1d-7A	T. aestivum	TraesCS7A02G360300
TaMAX1d-7D	T. aestivum	TraesCS7D02G362800
TaMAX1d-7B	T. aestivum	TraesCS7B02G267500
AtD3	A. thaliana	AT2G42620
OsD3	O. sativa	Os06t0154200
HvD3	H. vulgare	HORVU7Hr1G023610
TaD3-7A	T. aestivum	TraesCS7A02G110500
TaD3-7B	T. aestivum	TraesCS7B02G008400
TaD3-7D	T. aestivum	TraesCS7D02G106000
AtD14	A. thaliana	AT3G03990
OsD14	O. sativa	Os03t0203200
HvD14	H. vulgare	HORVU4Hr1G070070
HvD14-like	H. vulgare	HORVU5Hr1G089150
TaD14-4A	T. aestivum	TraesCS4A02G046700
TaD14-4B	T. aestivum	TraesCS4B02G258200
TaD14-4D	T. aestivum	TraesCS4D02G258000
AtSMXL6	A. thaliana	AT1G07200
AtSMXL7	A. thaliana	AT2G29970
AtSMXL8	A. thaliana	AT2G40130
OsD53	O. sativa	Os11t0104300
OsD53-like	O. sativa	Os12g0104300
TaD53a-4A	T. aestivum	TraesCS4A02G182800
TaD53a-4B	T. aestivum	TraesCS4B02G135800
TaD53a-4D	T. aestivum	TraesCS4D02G130600
TaD53b-5A	T. aestivum	TraesCS5A02G155000
TaD53b-5B	T. aestivum	TraesCS5B02G153200
TaD53b-5D	T. aestivum	TraesCS5D02G159900
ZmD53b	Z. mays	Zm00001d023208
ZmD53a	Z. mays	Zm00001eb404750
SbD53	S. bicolor	SORBI_3008G002400
AtBRC1	A. thaliana	AT3G18550
AtBRC2	A. thaliana	AT1G68800
OsFC1	O. sativa	Os03t0706500
HvTB1	H. vulgare	HORVU4Hr1G007040
ZmTB1	Z. mays	Zm00001eb054440
TaTB1-4A	T. aestivum	TraesCS4A02G271300
TaTB1-4B	T. aestivum	TraesCS4B02G042700
TaTB1-4D	T. aestivum	TraesCS4D02G040100

## Sheet: Table S2
Table S2. Primer sequence used in the RT-qPCR expression analysis.
Gene Name	Homoeologue	Forward Primer Sequence (5’→3’)	Reverse Primer Sequence (5’→3’)
TaD27	TraesCS7D02G411500	ACAGCAACCTCCTGAAGATGAC	AGCAAYTCACACCATAGTCCTGC
	TraesCS7A02G418900
	TraesCS7B02G319100
TaD17	TraesCS2B02G433800	CACGGCTATGTTCTTCTKGTAGAG	CCTATCTTYCTTGCATCCAACAC
	TraesCS2A02G414600
	TraesCS2D02G411900
TaD10a	TraesCS3A02G274300	TGCCCAGGGACAAGTAACAC	CGACCACCGACTTGGATTCG
	TraesCS3B02G308000
	TraesCS3D02G273500
TaMAX1a1	TraesCS4A02G412100	CTCACYGTCATCCACCTCTAC	CTTGACACCRTTCTTGAAGTTGG
	TraesCS4B02G312300
	TraesCS4D02G309900
TaMAX1a2	TraesCSU02G146300	TCGTCATYCTCCACCTCTACC	AGATGGAATACTGGAACTGCAGC
	TraesCS3B02G088700
	TraesCS3D02G073900
TaMAX1c	TraesCS6B02G217300	TGCAGCAGGTGAAGCTCG	TCGAAGTCGAACTGGATGGG
	TraesCS6D02G174100
	TraesCS6A02G187200
TaMAX1d	TraesCS7A02G360300	TSTACCGCCGCTACGTSTTC	ACGATCCCGAASTGGAACTCC
	TraesCS7D02G362800
	TraesCS7B02G267500
TaD3	TraesCS7A02G110500	GGACTCAGGAAGCTCTTCATCC	TCTCYGGTGCTGGATAGTAGTC
	TraesCS7B02G008400
	TraesCS7D02G106000
TaD14	TraesCS4A02G046700	CTCGCCTAGGTTCTTGAACGAC	GACATCGCCTGGAACACCTG
	TraesCS4B02G258200
	TraesCS4D02G258000
TaTB1	TraesCS4A02G271300	GACATGCTCGGCTTCGACAAG	CAGTCATGACCTCCCTGATGG
	TraesCS4B02G042700
	TraesCS4D02G040100
TaACT3	TraesCS5A02G124300	ATCTCGAAGGGYGAGTATGAYGAG	AGAAGACCCAGACAACTCGCAAC
	TraesCS5B02G124100
	TraesCS5D02G132200
TaSuccDH	TraesCS2A02G220800	TTTGCTCTCCGTGGTGCCTTTGG	GAAGATGTGTAGCTCCTTGCTTGC
	TraesCS2B02G246400
	TraesCS2D02G226500
TaCKX3	TraesCS1A02G159600	GGCTCATCCTCATCTATCCACTC	AGAATGCCAACCACGTACATCAC
	TraesCS1B02G176000
	TraesCS1D02G157000

## Sheet: Table S3
Table S3. List of RNA-seq samples used for the expression analysis of TaMAX1 homologues.
RNA-seq experiment of this study (ArrayExpressAccession: E-MTAB-11986)
Sample Run	Cultivar	Tissue	NLevel	Stage	Nutrient Stress Duration
ERS12499831	Cadenza	Basal Nodes	HighN	18 days old	0 d
ERS12499832	Cadenza	Basal Nodes	HighN	18 days old	0 d
ERS12499833	Cadenza	Basal Nodes	HighN	18 days old	0 d
ERS12499834	Cadenza	Basal Nodes	HighN	18 days old	0 d
ERS12499835	Cadenza	Basal Nodes	LowN	18 days old	8 d
ERS12499836	Cadenza	Basal Nodes	LowN	18 days old	8 d
ERS12499837	Cadenza	Basal Nodes	LowN	18 days old	8 d
ERS12499838	Cadenza	Basal Nodes	LowN	18 days old	8 d
ERS12499839	Cadenza	Basal Nodes	LowP	18 days old	8 d
ERS12499840	Cadenza	Basal Nodes	LowP	18 days old	8 d
ERS12499841	Cadenza	Basal Nodes	LowP	18 days old	8 d
ERS12499842	Cadenza	Basal Nodes	LowP	18 days old	8 d
BioProject: PRJNA749278, SRA: SRP329634
Sample Run	Cultivar	Tissue	NLevel	Stage
SRR15230843	big sky	Root	HighN	55 days old
SRR15230848	big sky	Root	HighN	55 days old
SRR15230852	big sky	Root	HighN	55 days old
SRR15230842	NF97117	Root	HighN	55 days old
SRR15230847	NF97117	Root	HighN	55 days old
SRR15230851	NF97117	Root	HighN	55 days old
SRR15230841	OCW00S063S-1B	Root	HighN	55 days old
SRR15230845	OCW00S063S-1B	Root	HighN	55 days old
SRR15230850	OCW00S063S-1B	Root	HighN	55 days old
SRR15230840	OK1059060	Root	HighN	55 days old
SRR15230844	OK1059060	Root	HighN	55 days old
SRR15230849	OK1059060	Root	HighN	55 days old
SRR15230830	big sky	Root	LowN	55 days old
SRR15230834	big sky	Root	LowN	55 days old
SRR15230839	big sky	Root	LowN	55 days old
SRR15230829	NF97117	Root	LowN	55 days old
SRR15230833	NF97117	Root	LowN	55 days old
SRR15230838	NF97117	Root	LowN	55 days old
SRR15230828	OCW00S063S-1B	Root	LowN	55 days old
SRR15230832	OCW00S063S-1B	Root	LowN	55 days old
SRR15230837	OCW00S063S-1B	Root	LowN	55 days old
SRR15230827	OK1059060	Root	LowN	55 days old
SRR15230831	OK1059060	Root	LowN	55 days old
SRR15230836	OK1059060	Root	LowN	55 days old
SRR15230823	big sky	Shoot	HighN	55 days old
SRR15230835	big sky	Shoot	HighN	55 days old
SRR15230869	big sky	Shoot	HighN	55 days old
SRR15230822	NF97117	Shoot	HighN	55 days old
SRR15230826	NF97117	Shoot	HighN	55 days old
SRR15230868	NF97117	Shoot	HighN	55 days old
SRR15230825	OCW00S063S-1B	Shoot	HighN	55 days old
SRR15230857	OCW00S063S-1B	Shoot	HighN	55 days old
SRR15230867	OCW00S063S-1B	Shoot	HighN	55 days old
SRR15230824	OK1059060	Shoot	HighN	55 days old
SRR15230846	OK1059060	Shoot	HighN	55 days old
SRR15230866	OK1059060	Shoot	HighN	55 days old
SRR15230856	big sky	Shoot	LowN	55 days old
SRR15230861	big sky	Shoot	LowN	55 days old
SRR15230865	big sky	Shoot	LowN	55 days old
SRR15230855	NF97117	Shoot	LowN	55 days old
SRR15230860	NF97117	Shoot	LowN	55 days old
SRR15230864	NF97117	Shoot	LowN	55 days old
SRR15230854	OCW00S063S-1B	Shoot	LowN	55 days old
SRR15230859	OCW00S063S-1B	Shoot	LowN	55 days old
SRR15230863	OCW00S063S-1B	Shoot	LowN	55 days old
SRR15230853	OK1059060	Shoot	LowN	55 days old
SRR15230858	OK1059060	Shoot	LowN	55 days old
SRR15230862	OK1059060	Shoot	LowN	55 days old
ArrayExpressAccession: E-MTAB-11927
Sample Run	Cultivar	Tissue	NLevel	Stage	Nutrient Stress Duration
ERS12392890	Graham	Root	HighN	15 days old	0 h
ERS12392894	Graham	Root	HighN	15 days old	0 h
ERS12392898	Graham	Root	HighN	15 days old	0 h
ERS12392902	Graham	Root	LowN	15 days old	24 h
ERS12392906	Graham	Root	LowN	15 days old	24 h
ERS12392910	Graham	Root	LowN	15 days old	24 h
ERS12392889	Graham	Basal Nodes	HighN	32 days old	0 d
ERS12392893	Graham	Basal Nodes	HighN	32 days old	0 d
ERS12392897	Graham	Basal Nodes	HighN	32 days old	0 d
ERS12392901	Graham	Basal Nodes	LowN	32 days old	18 d
ERS12392905	Graham	Basal Nodes	LowN	32 days old	18 d
ERS12392909	Graham	Basal Nodes	LowN	32 days old	18 d
BioProject: PRJDB2496, SRA: DRP000768
Sample Run	Variety	Tissue	PLevel	Stage	Nutrient Stress Duration
DRR003148	Chinese Spring	Root	HighP	14 days old	0 d
DRR003150	Chinese Spring	Root	HighP	14 days old	0 d
DRR003149	Chinese Spring	Root	HighP	14 days old	0 d
DRR003151	Chinese Spring	Root	LowP	24 days old	10 d
DRR003152	Chinese Spring	Root	LowP	24 days old	10 d
DRR003153	Chinese Spring	Root	LowP	24 days old	10 d
DRR003155	Chinese Spring	Shoot	HighP	14 days old	0 d
DRR003154	Chinese Spring	Shoot	HighP	14 days old	0 d
DRR003156	Chinese Spring	Shoot	HighP	14 days old	0 d
DRR003159	Chinese Spring	Shoot	LowP	24 days old	10 d
DRR003158	Chinese Spring	Shoot	LowP	24 days old	10 d
DRR003157	Chinese Spring	Shoot	LowP	24 days old	10 d

## Sheet: Table S4
Table S4. Protein sequence percentage identity matrices of the identified SL-related wheat genes and of other species used for the identification of wheat genes.
	AtD27	OsD27	HvD27	TaD27-7A	TaD27-7B	TaD27-7D
AtD27		43	41.8	41.7	41.4	41.4
OsD27	43		70.1	70.1	69.7	69.7
HvD27	41.8	70.1		95.7	94.6	95.7
TaD27-7A	41.7	70.1	95.7		94.7	95.7
TaD27-7B	41.4	69.7	94.6	94.7		98.9
TaD27-7D	41.4	69.7	95.7	95.7	98.9
	AtD17	HvD17	OsD17	TaD17-2A	TaD17-2B	TaD17-2D
AtD17		38.4	48.4	48.2	48.5	48.2
HvD17	38.4		52.6	61.8	61.5	60.8
OsD17	48.4	52.6		76.9	76.4	76.9
TaD17-2A	48.2	61.8	76.9		95.9	95.3
TaD17-2B	48.5	61.5	76.4	95.9		96.3
TaD17-2D	48.2	60.8	76.9	95.3	96.3
	AtD10	OsD10	TaD10a-3A	TaD10a-3B	TaD10a-3D	TaD10b2-3A	TaD10b1-3A	TaD10b1-3B	HvD10	OsD10-like	TaD10-like-U	TaD10-like-2A
AtD10		60.5	60.7	60.1	59.8	55	59.6	59.4	57.6	54.3	51	54.3
OsD10	60.5		85.9	85.9	85.7	75.7	82.9	81.8	74.9	60.2	57.3	59.7
TaD10a-3A	60.7	85.9		98.6	98.4	82.2	90	89.6	82	60.6	57.3	60
TaD10a-3B	60.1	85.9	98.6		98.8	82.6	90.7	90	82	60.6	57.5	60.2
TaD10a-3D	59.8	85.7	98.4	98.8		82.6	90.4	89.6	81.6	60.6	57.7	60.4
TaD10b2-3A	55	75.7	82.2	82.6	82.6		88	87.3	74.3	55.7	53.8	54.9
TaD10b1-3A	59.6	82.9	90	90.7	90.4	88		96.9	81.6	60	57.3	59.1
TaD10b1-3B	59.4	81.8	89.6	90	89.6	87.3	96.9		81.8	59.8	56.8	58.9
HvD10	57.6	74.9	82	82	81.6	74.3	81.6	81.8		58.1	55.1	57.4
OsD10-like	54.3	60.2	60.6	60.6	60.6	55.7	60	59.8	58.1		64.9	72.3
TaD10-like-U	51	57.3	57.3	57.5	57.7	53.8	57.3	56.8	55.1	64.9		74.8
TaD10-like-2A	54.3	59.7	60	60.2	60.4	54.9	59.1	58.9	57.4	72.3	74.8
	AtD14	OsD14	TaD14-4D	TaD14-4A	TaD14-4B	HvD14	HvD14-like
AtD14		73	71.9	72.3	72.3	71.9	64.4
OsD14	73		85.5	85.8	85.2	86.8	84.4
TaD14-4D	71.9	85.5		97.4	97	94.1	86.5
TaD14-4A	72.3	85.8	97.4		97.4	95.4	86.5
TaD14-4B	72.3	85.2	97	97.4		94.7	87
HvD14	71.9	86.8	94.1	95.4	94.7		89.7
HvD14-like	64.4	84.4	86.5	86.5	87	89.7
	AtD3	OsD3	HvD3	TaD3-7A	TaD3-7B	TaD3-7D
AtD3		46	47.8	45	45.1	44.7
OsD3	46		75.9	72.3	73.4	73.5
HvD3	47.8	75.9		95.1	95.2	94.5
TaD3-7A	45	72.3	95.1		96	96.4
TaD3-7B	45.1	73.4	95.2	96		97.7
TaD3-7D	44.7	73.5	94.5	96.4	97.7
	SbD53	ZmD53a	ZmD53b	OsD53	OsD53-like	TaD53a-4A	TaD53a-4B	TaD53a-4D	TaD53b-5A	TaD53b-5B	TaD53b-5D	AtSMXL8	AtSMXL6	AtSMXL7
SbD53		80.6	79.8	66.1	66.1	64.6	64.4	64.7	62	61.7	62.4	25.5	27	28.6
ZmD53a	80.6		100	64.6	64.7	62.6	62.5	63	60.5	60.3	60.5	24.9	26.4	27.9
ZmD53b	79.8	100		59.7	60	56.9	56.4	56.8	55.6	54.6	55.4	19.2	20.7	22.3
OsD53	66.1	64.6	59.7		96.6	72.3	72.4	72.5	69.4	69.4	69.8	26	28.8	29.4
OsD53-like	66.1	64.7	60	96.6		72.1	72	72.2	68.7	68.9	69.3	25.8	28.6	29.4
TaD53a-4A	64.6	62.6	56.9	72.3	72.1		96.2	97	74.1	73.9	74.5	25.3	27.9	29
TaD53a-4B	64.4	62.5	56.4	72.4	72	96.2		96.5	74	73.9	74.5	25	27.8	29.1
TaD53a-4D	64.7	63	56.8	72.5	72.2	97	96.5		74.2	74.2	74.7	25.1	27.9	29.1
TaD53b-5A	62	60.5	55.6	69.4	68.7	74.1	74	74.2		94.4	95.7	25.6	28.6	29.2
TaD53b-5B	61.7	60.3	54.6	69.4	68.9	73.9	73.9	74.2	94.4		96.8	25.5	28.5	29.1
TaD53b-5D	62.4	60.5	55.4	69.8	69.3	74.5	74.5	74.7	95.7	96.8		25.7	28.7	29.3
AtSMXL8	25.5	24.9	19.2	26	25.8	25.3	25	25.1	25.6	25.5	25.7		31.6	32.3
AtSMXL6	27	26.4	20.7	28.8	28.6	27.9	27.8	27.9	28.6	28.5	28.7	31.6		61
AtSMXL7	28.6	27.9	22.3	29.4	29.4	29	29.1	29.1	29.2	29.1	29.3	32.3	61

## Sheet: Table S5
Table S5. Gene IDs of CYP711A/MAX1 from different species used for the phylogenetic analysis.
Name	Species	Gene ID	Length (aa)
A. tauschii MAX1a1	Aegilops tauschii (DD)	AET4Gv20745300	529
A. tauschii MAX1c	Aegilops tauschii (DD)	AET6Gv20467500	544
A. tauschii MAX1d	Aegilops tauschii (DD)	AET7Gv20898400	616
A. thaliana CYP711A1 (AtMAX1)	Arabidopsis thaliana	AT2G26170	522
A. trichopoda MAX1	Amborella trichopoda	AMTR_s00036p00136810	555
B. distachyon CYP711A29	Brachypodium distachyon	XP_003562092	534
B. distachyon CYP711A30	Brachypodium distachyon	XP_003575594	528
B. distachyon CYP711A31	Brachypodium distachyon	XP_010237353	525
B. distachyon CYP711A5	Brachypodium distachyon	XP_003571126	531
B. distachyon CYP711A6	Brachypodium distachyon	XP_003560652	530
H. vulgare CYP711A29 (HvMAX1)	Horbeum vulgare	HORVU4Hr1G079620	526
H. vulgare CYP711A30	Horbeum vulgare	HORVU3Hr1G013470	533
H. vulgare CYP711A5	Horbeum vulgare	HORVU6Hr1G040170	537
H. vulgare CYP711A6	Horbeum vulgare	HORVU7Hr1G087750	524
O. sativa CYP711A2 (Os900)	Oryza sativa var Japonica	Os01g0700900	539
O. sativa CYP711A3 (Os1400)	Oryza sativa var Japonica	Os01g0701400	541
O. sativa CYP711A4 (Os1500)	Oryza sativa var Japonica	Os01g0701500	516
O. sativa CYP711A5 (Os1900)	Oryza sativa var Japonica	Os02g0221900	548
O. sativa CYP711A6 (Os5100)	Oryza sativa var Japonica	Os06g0565100	540
S. bicolor MAX1a	Sorghum bicolor	XP_002458367	547
S. bicolor MAX1b	Sorghum bicolor	XP_002456213	545
S. bicolor MAX1c	Sorghum bicolor	XP_002453551	545
S. bicolor MAX1d	Sorghum bicolor	XP_002438586	540
S. lycopersicum MAX1	Solanum lycopersicum	Solyc08g062950.3	519
S. moellendorffii MAX1a (CYP711A17)	Selaginella moellendorffii	EFJ26972	512
S. moellendorffii MAX1b	Selaginella moellendorffii	EFJ26688	512
T. aestivum MAX1a1-4A	Triticum aestivum cv CS	TraesCS4A02G412100	530
T. aestivum MAX1a1-4B	Triticum aestivum cv CS	TraesCS4B02G312300	530
T. aestivum MAX1a1-4D	Triticum aestivum cv CS	TraesCS4D02G309900	529
T. aestivum MAX1a2-3B	Triticum aestivum cv CS	TraesCS3B02G088700	312
T. aestivum MAX1a2-3D	Triticum aestivum cv CS	TraesCS3D02G073900	216
T. aestivum MAX1a2-U	Triticum aestivum cv CS	TraesCSU02G146300	536
T. aestivum MAX1b-3A	Triticum aestivum cv CS	TraesCS3A02G466400	534
T. aestivum MAX1c-6A	Triticum aestivum cv CS	TraesCS6A02G187200	537
T. aestivum MAX1c-6B	Triticum aestivum cv CS	TraesCS6B02G217300	537
T. aestivum MAX1c-6D	Triticum aestivum cv CS	TraesCS6D02G174100	544
T. aestivum MAX1d-7A	Triticum aestivum cv CS	TraesCS7A02G360300	518
T. aestivum MAX1d-7B	Triticum aestivum cv CS	TraesCS7B02G267500	518
T. aestivum MAX1d-7D	Triticum aestivum cv CS	TraesCS7D02G362800	516
T. dicoccoides MAX1a1-4A	Triticum turgidum subsp dicoccoides (AABB)	TRIDC4AG055470	531
T. dicoccoides MAX1a1-4B	Triticum turgidum subsp dicoccoides (AABB)	TRIDC4BG052970	530
T. dicoccoides MAX1a2-3B	Triticum turgidum subsp dicoccoides (AABB)	TRIDC3BG012120	540
T. dicoccoides MAX1b-3A	Triticum turgidum subsp dicoccoides (AABB)	TRIDC3AG065920	539
T. dicoccoides MAX1c-6A	Triticum turgidum subsp dicoccoides (AABB)	TRIDC6AG027340	542
T. dicoccoides MAX1c-6B	Triticum turgidum subsp dicoccoides (AABB)	TRIDC6BG033490	542
T. dicoccoides MAX1d-7A	Triticum turgidum subsp dicoccoides (AABB)	TRIDC7AG050370	518
T. dicoccoides MAX1d-7B	Triticum turgidum subsp dicoccoides (AABB)	TRIDC7BG043440	528
T. urartu MAX1a1	Triticum urartu (AA)	TuG1812G0400003489.01	529
T. urartu MAX1b1	Triticum urartu (AA)	TuG1812G0300005009.01	519
T. urartu MAX1b2	Triticum urartu (AA)	TuG1812G0300004967.01	406
V. vinifera MAX1a	Vitis vinifera	Vitvi04g00090	212
V. vinifera MAX1b	Vitis vinifera	Vitvi04g00091	511
Z. mays CYP711A13 (ZmMAX1a)	Zea mays	Zm00001d046207	505
Z. mays CYP711A18 (ZmMAX1b)	Zea mays	Zm00001d039697	558
Z. mays CYP711A19 (ZmMAX1c)	Zea mays	Zm00001d053569	560

## Sheet: Table S6
Table S6. Mean transcript abundance (TPM) of the TaMAX1 homologues based on different RNA-seq data.
GeneName	GeneID	HighN Roots					LowN Roots					HighN Basal Nodes		LowN Basal Nodes		High N Shoots				Low N Shoots				HighP Roots	Low P Roots	High P Shoots	Low P Shoots
		Gra 15DAS	BS 55DAS	NF 55DAS	OCW 55DAS	OK 55DAS	Gra 15DAS -N	BS 55DAS -N	NF 55DAS -N	OCW 55DAS -N	OK 55DAS -N	Cad 18DAS	Gra 32DAS	Cad 18DAS -N	Grah 32DAS -N	BS 55DAS	NF 55DAS	OCW 55DAS	OK 55DAS	BS 55DAS -N	NF 55DAS -N	OCW 55DAS -N	OK 55DAS -N	CS 24DAS	CS 24DAS -P	CS 24DAS	CS 24DAS -P
TaMAX1a1-4A	TraesCS4A02G412100	0	0.0327008	0.0146154	0.0648951	0.0944327	0.0102825	0.0145079	0	0.167263	0.0153947	0	0.00555407	0	0.23163	0.0226619	0.0249607	0.0333555	0.127967	0	0.0132951	0.021594	0.0941629	0.087037	0.0557	0.136417	0.331699
TaMAX1a1-4B	TraesCS4B02G312300	1.56639	0.998486	0.879669	3.88656	1.04669	1.41253	0.769128	1.01765	3.13192	0.644957	0.091462	0.138783	0.0880823	0.713194	0	0.229137	0.25077	0.0516818	0	0.0331748	0.106244	0.048504	2.44214	4.60963	0.761659	1.5432
TaMAX1a1-4D	TraesCS4D02G309900	0.332935	1.95305	1.46394	1.74165	1.16133	0.380963	1.87418	1.34491	2.16558	1.30299	0.328035	0.721047	0.854376	1.88121	0.840124	1.59606	1.10331	0.846518	1.38736	1.54178	2.01896	1.72483	2.58087	4.48547	1.67082	3.26927
TaMAX1a2-U	TraesCSU02G146300	5.96221	0.377268	0.273804	0.438394	1.33843	31.6269	34.9142	14.3529	17.9513	4.38883	0.00951507	0.0195353	0.042889	0.0201885	0	0	0	0	0	0	0	0	0.435243	2.87677	0	0
TaMAX1a2-3B	TraesCS3B02G088700	11.712	0.6937	0.456842	1.09667	2.80011	56.8612	50.3537	27.8768	32.0537	7.71127	0	0	0.0864088	0.0100171	0	0	0	0	0	0	0	0	0.736683	9.71879	0	0
TaMAX1a2-3D	TraesCS3D02G073900	0	0	0	0	0	0	0.0520193	0.042528	0	0	0	0	0	0	0	0	0	0	0	0	0	0	0	0	0	0
TaMAX1b-3A	TraesCS3A02G466400	0	0	0	0	0	0	0.0495674	0.0755646	0	0	0	0	0	0	0	0	0	0	0	0	0	0	0	0	0	0
TaMAX1c-6A	TraesCS6A02G187200	0.0249179	0.0124974	0.21069	0.102164	0.01195	0	0.0674772	0.123155	0.195286	0.0279414	5.01222	4.0148	7.82054	6.12352	2.40513	2.77611	3.00793	2.06249	2.85057	3.99989	2.99058	1.68123	0	0	2.98846	0.718136
TaMAX1c-6B	TraesCS6B02G217300	0.0606227	0.500558	0.546248	0.766345	0.253228	0.0369678	0.462269	0.536523	0.433688	0.227494	5.70969	2.6876	8.75064	5.08057	3.22526	4.28631	3.77084	2.7322	2.88274	4.64659	3.81564	3.6889	0.663001	0.204203	7.78293	5.54723
TaMAX1c-6D	TraesCS6D02G174100	0	0.0193935	0.0971515	0.0300786	0.0130187	0.0214304	0.0846613	0.10801	0.111927	0.0293626	6.64163	1.88205	10.1897	6.23994	0.187303	0.0917657	0.146569	0.0770568	0.10136	0.256539	0.120437	0.078477	0	0	0.395656	0.167917
TaMAX1d-7A	TraesCS7A02G360300	1.06669	0.103801	0.447272	0.399876	0.223706	1.465	1.409	1.20828	1.77101	0.527848	1.82336	1.51421	3.27847	3.41237	0.0136633	0.108005	0.139076	0.0600804	0.207298	0.664566	0.586814	0.158388	0.964311	1.16677	0.0994383	0.169376
TaMAX1d-7B	TraesCS7B02G267500	0.676146	0.947885	1.08107	0.444121	0.581355	0.97669	2.31458	1.80224	1.07161	1.0701	1.25251	0.910688	4.11332	2.44368	0.062113	0.12252	0.0115178	0.0377949	0.387041	0.409103	0.172407	0.126957	1.03389	1.35579	0.166726	0.0723033
TaMAX1d-7D	TraesCS7D02G362800	1.30503	0.379009	0.265458	0.313448	0.255958	1.26712	1.00344	0.753351	0.87232	0.636024	1.26908	0.833263	2.93542	1.72537	0.0409092	0.1055	0.0666826	0.0831868	0.294214	0.369002	0.247351	0.0867779	0.453319	0.692509	0.0386619	0

## Sheet: Table S7
Table S7. Normalized relative quantity (NRQ) data of the RT-qPCR expression analysis in the root and basal nodes of wheat from the N limitation time-course analysis.
Tissue	Days after Limitation	Treatment	Block	TaD27	TaD17	TaD10a	TaMAX1a1	TaMAX1a2	TaMAX1c	TaMAX1d	TaD14	TaD3	TaTB1*
Root	0	HighN	1	0.00355474	0.00375016	0.0018209	0.0117197	0.319749	0.00185008	0.00264526	0.0338966	0.0946508
Root	0	HighN	2	0.0014001	0.00353092	0.00142609	0.0144398	0.207276	0.00204545	0.00201471	0.0405049	0.113194
Root	0	HighN	3	0.00237256	0.00582195	0.00171446	0.0154853	0.224406	0.00303074	0.0031241	0.0452713	0.111389
Root	4	HighN	1	0.0026396	0.00376772	0.00177247	0.0134616	0.243524	0.00180515	0.00289974	0.076697	0.16685
Root	4	HighN	2	0.00232306	0.00319036	0.00200799	0.0131567	0.224751	0.00212574	0.00337759	0.0744244	0.170082
Root	4	HighN	3	0.0030255	0.00301586	0.00154487	0.01341	0.151239	0.001913	0.00259291	0.0597192	0.187317
Root	4	LowN	1	0.0620783	0.0476924	0.0910521	0.0486387	6.56965	0.00324456	0.00498085	0.0384209	0.0868623
Root	4	LowN	2	0.0281205	0.0162401	0.0401643	0.0355678	4.58992	0.00249201	0.00365628	0.0302429	0.0809283
Root	4	LowN	3	0.0187211	0.0116333	0.0301681	0.033551	3.56915	0.00126051	0.00319052	0.0312178	0.0810472
Root	8	HighN	1	0.00167101	0.00307566	0.00174212	0.0218189	0.145644	0.00151726	0.00200751	0.101127	0.237193
Root	8	HighN	2	0.00354347	0.00321828	0.00284924	0.015614	0.126336	0.00262521	0.00259851	0.100171	0.264266
Root	8	HighN	3	0.0021363	0.00381883	0.00327608	0.0118099	0.172397	0.00349407	0.00268489	0.105681	0.285823
Root	8	LowN	1	0.116835	0.143211	0.210911	0.0536127	10.8828	0.000956213	0.00436146	0.0480749	0.0876003
Root	8	LowN	2	0.141382	0.126456	0.192472	0.0591371	9.8713	0.00156202	0.00576321	0.046782	0.0900659
Root	8	LowN	3	0.105563	0.07901	0.145696	0.0437991	7.55602	0.00194656	0.00467502	0.0477487	0.082043
Root	12	HighN	1	0.000952784	0.00375674	0.00197382	0.0141531	0.360517	0.00246825	0.00302463	0.170058	0.299372
Root	12	HighN	2	0.00179263	0.00398382	0.00154581	0.015373	0.270159	0.00154903	0.00280948	0.153508	0.344411
Root	12	HighN	3	0.00182774	0.00352692	0.00162467	0.0155836	0.164032	0.00128914	0.0016885	0.121579	0.311275
Root	12	LowN	1	0.3037	0.183585	0.324989	0.0690141	10.8355	0.00082725	0.00308454	0.035137	0.103567
Root	12	LowN	2	0.14896	0.139735	0.25885	0.0495242	8.94042	0.00138226	0.00422304	0.0350762	0.0866319
Root	12	LowN	3	0.242531	0.15899	0.276511	0.0735223	12.456	0.000911766	0.0038495	0.0157504	0.0922398
Basal Node	0	HighN	1	0.0361335	0.0233348	0.0548421	0.00855697	0.00706104	0.0648809	0.00808082	0.0433366	0.0888834	0.00581159
Basal Node	0	HighN	2	0.0173528	0.0146682	0.0392289	0.00444294	0.000420669	0.0451307	0.00486492	0.0422389	0.0636501	0.00202475
Basal Node	0	HighN	3	0.0175855	0.0199418	0.0428944	0.0166391	0.0034522	0.0696268	0.00511438	0.0305248	0.0693714	0.00153546
Basal Node	4	HighN	1	0.0235282	0.0223269	0.0428855	0.0014766	0.00100593	0.0713545	0.00622866	0.0304033	0.069368	0.00204638
Basal Node	4	HighN	2	0.0272969	0.0223017	0.0534662	0.000834791	0.00145612	0.0648808	0.00545923	0.0274611	0.0738836	0.00142514
Basal Node	4	HighN	3	0.0423827	0.0226846	0.0240494	0.00737768	0.00731724	0.101887	0.00957578	0.0308748	0.0761442	0.00499793
Basal Node	4	LowN	1	0.0581618	0.0295509	0.120437	0.00507802	0.00716245	0.139224	0.0151392	0.0202847	0.0896309	0.00607013
Basal Node	4	LowN	2	0.0479002	0.02822	0.144736	0.00264235	0.00367551	0.104546	0.0100873	0.0183464	0.0945573	0.00311253
Basal Node	4	LowN	3	0.0605137	0.041346	0.159214	0.00649678	0.00776419	0.135519	0.0151213	0.0230375	0.0978171	0.00569413
Basal Node	8	HighN	1	0.0398121	0.0436602	0.112674	0.00601172	0.00270476	0.127965	0.00926452	0.0225848	0.0853363	0.00142628
Basal Node	8	HighN	2	0.0284079	0.0337496	0.080637	0.00157951	0.00212121	0.10549	0.00828532	0.0144413	0.0796221	0.00169144
Basal Node	8	HighN	3	0.0350527	0.0367886	0.0917488	0.00203096	0.0021535	0.125008	0.00733559	0.0144214	0.0940657	0.00162635
Basal Node	8	LowN	1	0.0519605	0.0615437	0.265973	0.00527037	0.0077474	0.175905	0.0139456	0.0183538	0.0978821	0.00479479
Basal Node	8	LowN	2	0.0680748	0.0828534	0.380645	0.0031562	0.00793978	0.164516	0.0178178	0.0215039	0.112427	0.00361617
Basal Node	8	LowN	3	0.0841728	0.110135	0.527535	0.00353367	0.00771276	0.161434	0.0189654	0.0141901	0.0978239	0.00291646
Basal Node	12	HighN	1	0.0232689	0.0403762	0.0871018	0.00178836	0.00308118	0.0940924	0.00573061	0.0102518	0.0843545	0.000711352
Basal Node	12	HighN	2	0.0333028	0.0528929	0.0880112	0.00610858	0.00213039	0.0884009	0.00596927	0.0144035	0.0822507	0.000776789
Basal Node	12	HighN	3	0.0332292	0.040805	0.077965	0.00414146	0.00227629	0.0748398	0.00460059	0.0112693	0.078767	0.000849671
Basal Node	12	LowN	1	0.149888	0.0999613	0.447623	0.00294666	0.00877967	0.150495	0.018781	0.0214658	0.108037	0.00424003
Basal Node	12	LowN	2	0.0933164	0.0899409	0.383396	0.00434647	0.00901796	0.137132	0.0188899	0.0237484	0.114756	0.00539184
Basal Node	12	LowN	3	0.10882	0.107459	0.422903	0.00229466	0.00771859	0.16305	0.0206653	0.0158682	0.106492	0.00345973
*Expression analysis of TaTB1 was only perfomed in basal node samples

## Sheet: Table S8
Table S8. Differential gene expression analysis results for SL-related genes in the basal nodes of N- and P-limited plants.
Note: Only genes with average TPM>0.5 in at least one of the treatments were considered as expressed and included in this list. Bold fonts indicate singificantly differentially expressed results.
GeneName	GeneID	Low N vs Control		Low P vs Control		Low N vs Low P
		LFC	padj	LFC	padj	LFC	padj
TaD27-7A	TraesCS7A02G418900	1.121	6.67668e-09	0.565861	0.0291872	0.555138	0.0185802
TaD27-7B	TraesCS7B02G319100	1.47275	3.82106e-10	0.911465	0.00128238	0.561287	0.0663043
TaD27-7D	TraesCS7D02G411500	2.362	2.47062e-08	1.36401	0.0127592	0.997991	0.050784
TaD17-2A	TraesCS2A02G414600	1.35698	4.22387e-06	0.706684	0.0919442	0.650301	0.0946574
TaD17-2B	TraesCS2B02G433800	1.47821	0.000705419	0.69443	0.334734	0.783781	0.185068
TaD17-2D	TraesCS2D02G411900	0.671251	0.0131969	0.364622	0.404458	0.306629	0.491598
TaD10a-3A	TraesCS3A02G274300	2.36358	3.67476e-55	1.23542	2.55048e-14	1.12816	1.98335e-13
TaD10a-3B	TraesCS3B02G308000	2.54308	1.48233e-52	0.784803	0.0001731	1.75828	3.57559e-27
TaD10a-3D	TraesCS3D02G273500	2.0935	3.58397e-35	0.839981	3.33084e-05	1.25352	3.64798e-13
TaMAX1a1-4B	TraesCS4B02G312300	0.0974235	0.966921	2.85206	N/A	-2.75464	0.029716
TaMAX1a1-4D	TraesCS4D02G309900	1.14289	0.095364	1.07811	N/A	0.0647757	0.974774
TaMAX1c-6A	TraesCS6A02G187200	0.481658	0.025539	0.35183	0.244717	0.129828	0.77827
TaMAX1c-6B	TraesCS6B02G217300	0.496781	0.0174198	0.033288	0.956034	0.463493	0.0552677
TaMAX1c-6D	TraesCS6D02G174100	0.485054	0.0108713	0.0948468	0.836094	0.390208	0.0937426
TaMAX1d-7A	TraesCS7A02G360300	0.711753	0.0691633	0.628438	0.221958	0.083315	0.938074
TaMAX1d-7B	TraesCS7B02G267500	1.52098	6.81117e-07	0.876835	0.0306809	0.644146	0.114532
TaMAX1d-7D	TraesCS7D02G362800	1.06681	0.00152265	0.117379	0.900754	0.949428	0.0102947
TaD14-4A	TraesCS4A02G046700	-0.676376	0.00787154	-0.217009	0.658508	-0.459366	0.185284
TaD14-4B	TraesCS4B02G258200	-0.592988	0.00189073	-0.812842	1.8565e-05	0.219855	0.539277
TaD14-4D	TraesCS4D02G258000	-1.16312	2.92536e-07	-0.287498	0.496909	-0.875624	0.000553218
TaD3-7A	TraesCS7A02G110500	-0.09196	0.838526	-0.14373	0.82065	0.0517698	0.952644
TaD3-7B	TraesCS7B02G008400	0.287477	0.305082	0.398465	0.211509	-0.110988	0.842048
TaD3-7D	TraesCS7D02G106000	0.117915	0.848143	0.236637	0.767218	-0.118722	0.909091
TaD53a-4A	TraesCS4A02G182800	1.05915	1.06536e-15	0.393099	0.0335533	0.666054	2.54218e-06
TaD53a-4B	TraesCS4B02G135800	0.29983	0.0487194	-0.0285069	0.945098	0.328337	0.0547948
TaD53a-4D	TraesCS4D02G130600	0.621139	1.80069e-05	0.108084	0.757413	0.513055	0.00122776
TaD53b-5A	TraesCS5A02G155000	0.329725	0.0267112	0.159377	0.541138	0.170348	0.487319
TaD53b-5B	TraesCS5B02G153200	0.996722	2.98467e-12	0.492402	0.00712366	0.50432	0.00250646
TaD53b-5D	TraesCS5D02G159900	0.74358	1.35972e-05	0.488549	0.0250174	0.25503	0.382713

## Sheet: Table S9
Table S9. TPM values of SL-related genes in the basal nodes of N- and P-limited plants.
Note: Genes in red font indicate genes with average TPM<0.5 and considered as low expressed in this tissue.
														Average
GeneName	GeneID	Control_1	Control_2	Control_3	Control_4	LowN_1	LowN_2	LowN_3	LowN_4	LowP_1	LowP_2	LowP_3	LowP_4	Control	Low N	Low P
TaD27-7A	TraesCS7A02G418900	5.29969	4.35167	3.46245	7.19388	10.6021	13.2044	10.9723	12.1154	8.79511	7.4148	5.50608	9.09784	5.07692	11.7236	7.70346	Expressed
TaD27-7B	TraesCS7B02G319100	3.93654	3.6783	3.7647	3.64817	10.5145	13.3729	13.6761	8.32666	9.03265	6.62865	6.77596	6.97538	3.75693	11.4725	7.35316	Expressed
TaD27-7D	TraesCS7D02G411500	0.706773	0.868931	2.01258	1.67501	6.04708	6.76986	10.9361	5.61854	4.13051	3.36853	2.28939	3.55733	1.31582	7.34289	3.33644	Expressed
TaD17-2A	TraesCS2A02G414600	1.52056	1.97632	0.927429	2.54132	4.82543	4.38413	5.5811	4.21641	3.08683	3.06191	2.2206	3.49801	1.74141	4.75177	2.96684	Expressed
TaD17-2B	TraesCS2B02G433800	1.10931	1.3708	0.60577	0.332345	2.25767	2.96696	1.78309	3.14086	1.46497	1.6767	1.34552	1.07087	0.854556	2.53714	1.38952	Expressed
TaD17-2D	TraesCS2D02G411900	1.75772	2.85013	2.28104	3.3392	3.9588	5.22932	3.57305	4.9591	2.81591	4.31738	3.03326	3.42999	2.55702	4.43007	3.39914	Expressed
TaD10a-3A	TraesCS3A02G274300	6.64762	6.93389	7.27158	8.70501	41.8688	43.4931	33.6122	48.6043	22.7918	21.1558	11.396	17.8887	7.38953	41.8946	18.3081	Expressed
TaD10a-3B	TraesCS3B02G308000	4.66058	4.42018	4.36746	7.15526	27.2583	31.8258	31.9507	39.4048	11.0612	9.88631	7.14951	8.08033	5.15087	32.6099	9.04435	Expressed
TaD10a-3D	TraesCS3D02G273500	5.66454	7.87812	8.97673	10.2157	36.7045	37.8885	35.5817	42.2256	18.574	16.425	10.6887	14.8577	8.18379	38.1001	15.1363	Expressed
TaMAX1a1-4A	TraesCS4A02G412100	0	0	0	0	0	0	0	0	0	0	0	0	0	0	0	Low Expressed
TaMAX1a1-4B	TraesCS4B02G312300	0	0.0877629	0.162049	0.116036	0.164541	0	0.187788	0	0.332423	0.76271	0.781332	0.748909	0.091462	0.0880823	0.656343	Expressed
TaMAX1a1-4D	TraesCS4D02G309900	0.299399	0.422788	0.229185	0.360767	0.465402	1.10278	0.517921	1.3314	0.669555	0.755218	0.884025	0.508213	0.328035	0.854376	0.704253	Expressed
TaMAX1a2-U	TraesCSU02G146300	0	0	0	0.0380603	0.0269871	0.0983685	0.0462003	0	0.163557	0.0208497	0.109843	0.147393	0.00951507	0.042889	0.110411	Low Expressed
TaMAX1a2-3B	TraesCS3B02G088700	0	0	0	0	0	0	0.345635	0	0	0.218286	0	0	0	0.0864088	0.0545715	Low Expressed
TaMAX1a2-3D	TraesCS3D02G073900	0	0	0	0	0	0	0	0	0	0	0	0	0	0	0	Low Expressed
TaMAX1b-3A	TraesCS3A02G466400	0	0	0	0	0	0	0	0	0	0	0	0	0	0	0	Low Expressed
TaMAX1c-6A	TraesCS6A02G187200	4.28898	5.21086	4.3432	6.20582	6.92981	10.5542	5.21366	8.5845	7.14017	7.72932	5.04888	6.58467	5.01221	7.82054	6.62576	Expressed
TaMAX1c-6B	TraesCS6B02G217300	4.29382	6.39952	4.74516	7.40025	8.11958	9.79906	7.11608	9.96785	5.83699	7.71088	4.68676	5.82841	5.70969	8.75064	6.01576	Expressed
TaMAX1c-6D	TraesCS6D02G174100	6.69452	6.59144	5.01629	8.26426	9.285	11.3209	7.84432	12.3085	7.10686	9.11395	5.45164	7.55498	6.64163	10.1897	7.30686	Expressed
TaMAX1d-7A	TraesCS7A02G360300	1.42508	2.64723	2.03572	1.18542	2.71307	3.38434	3.31723	3.69926	2.9383	2.86885	3.41784	2.42658	1.82336	3.27848	2.91289	Expressed
TaMAX1d-7B	TraesCS7B02G267500	1.37279	1.33499	0.899614	1.40266	3.84916	5.62124	1.68522	5.29767	2.45047	2.32865	2.03718	2.52148	1.25251	4.11332	2.33445	Expressed
TaMAX1d-7D	TraesCS7D02G362800	1.20085	1.35444	0.90301	1.61802	2.92241	3.27084	2.31909	3.22936	1.24584	1.90001	1.49683	1.01776	1.26908	2.93543	1.41511	Expressed
TaD14-4A	TraesCS4A02G046700	5.48294	7.59909	6.29185	8.12974	5.19194	4.02943	3.70372	5.89309	5.88522	6.62985	5.70494	6.27817	6.8759	4.70455	6.12455	Expressed
TaD14-4B	TraesCS4B02G258200	11.3607	9.96646	7.64885	13.3852	7.25668	7.9246	7.09095	8.11457	5.90213	6.8733	5.44491	6.43037	10.5903	7.5967	6.16268	Expressed
TaD14-4D	TraesCS4D02G258000	8.15265	7.07394	5.35572	6.64057	2.25478	4.09524	2.99993	4.29878	6.65878	5.67116	4.23879	6.67427	6.80572	3.41218	5.81075	Expressed
TaD3-7A	TraesCS7A02G110500	2.18365	1.78448	2.1963	3.30176	2.44409	2.3497	1.85648	2.9361	2.0728	2.31378	2.04431	2.18267	2.36655	2.39659	2.15339	Expressed
TaD3-7B	TraesCS7B02G008400	2.40902	2.24775	2.08349	2.69391	2.82574	3.46035	2.90795	3.52974	3.68286	2.67887	3.26779	3.3121	2.35854	3.18094	3.23541	Expressed
TaD3-7D	TraesCS7D02G106000	1.86285	1.1925	1.71779	1.62227	1.74926	2.63398	1.37199	1.82751	2.65267	1.60624	1.60948	1.99472	1.59885	1.89569	1.96578	Expressed
TaD53a-4A	TraesCS4A02G182800	11.1143	9.57954	8.31568	12.5911	19.5898	30.8324	20.2413	24.316	16.0133	14.1227	11.1535	15.0913	10.4002	23.7449	14.0952	Expressed
TaD53a-4B	TraesCS4B02G135800	14.411	12.827	14.297	15.7028	17.9979	25.1797	15.5568	19.3934	16.3216	15.6693	11.9559	14.4384	14.3095	19.5319	14.5963	Expressed
TaD53a-4D	TraesCS4D02G130600	9.22623	9.51946	9.86794	11.8027	15.6465	21.8048	14.7659	16.1932	12.4801	12.5217	8.62734	11.6222	10.1041	17.1026	11.3128	Expressed
TaD53b-5A	TraesCS5A02G155000	9.31492	9.0552	8.44027	11.2871	12.0261	14.102	11.2837	15.2261	12.7148	11.9943	8.76797	10.5667	9.52437	13.1595	11.0109	Expressed
TaD53b-5B	TraesCS5B02G153200	4.68546	4.55265	3.53223	5.77238	9.19515	12.5799	8.23207	10.6862	6.62233	8.45157	5.91103	5.9018	4.63568	10.1733	6.72168	Expressed
TaD53b-5D	TraesCS5D02G159900	5.42252	5.25031	4.45823	6.78854	8.62392	10.6072	9.04974	11.9811	9.43941	8.51364	7.40884	6.24159	5.4799	10.0655	7.90087	Expressed

## Sheet: Table S10
Table S10. Normalized relative quantity (NRQ) data of the RT-qPCR expression analysis in the root of N- and P-limited plants.
Tissue	Treatment	Block	TaD27	TaD17	TaD10a	TaMAX1a1	TaMAX1a2	TaMAX1c	TaMAX1d	TaD14	TaD3
Roots	Control	1	0.00185492	0.000852963	0.00184105	0.0293622	0.200382	0.00109268	0.000516008	0.089393	0.27937
Roots	Control	2	0.00199461	0.000940807	0.00152022	0.018187	0.153575	0.00108325	0.000552266	0.116008	0.241011
Roots	Control	3	0.00201123	0.00261353	0.00258583	0.0289127	0.0859802	0.00108609	0.000540408	0.147267	0.299524
Roots	Control	4	0.00123453	0.00096706	0.00167397	0.0219632	0.0569939	0.00157316	0.000385231	0.122801	--
Roots	LowN	1	1.1952	0.0410687	0.157866	0.0395057	10.7574	0.00055563	0.000817032	0.0144008	0.102252
Roots	LowN	2	0.860265	0.0231263	0.116124	0.0367611	8.32924	0.000605143	0.000738122	0.026936	0.0917164
Roots	LowN	3	0.50729	0.0121351	0.0752684	0.0305898	7.27404	0.000506337	0.000754862	0.019995	0.0635223
Roots	LowN	4	0.507073	0.0123971	0.0999643	0.0325824	7.15084	0.000779227	0.000850053	0.0357342	0.119752
Roots	LowP	1	1.05912	0.0313052	0.168435	0.107138	13.2273	0.000993366	0.000711957	0.0280213	0.222619
Roots	LowP	2	0.755075	0.0190498	0.141367	0.106581	14.3691	0.000833523	0.000563787	0.0386877	--
Roots	LowP	3	0.615592	0.0172984	0.150354	0.102944	11.8482	0.000929408	0.000867208	0.0397445	0.122245
Roots	LowP	4	0.505419	0.0123581	0.162529	0.0989859	11.935	0.00116135	0.000688099	0.0569393	0.195106
-- Missing value due to operational mistake or abnormal melting curve. Data were excluded from the analysis.

[truncated: 1 more sheets: Table S11]
